# Supplementary material for: Exploring the Intentions of Jordanian Patients Diagnosed with Hyperlipidemia to Engage in Physical Activity
Source: Healthcare (Basel). 2025 Aug 18;13(16):2034. doi: 10.3390/healthcare13162034 (PMC12385816; doi:10.3390/healthcare13162034)
Supplement: Supplementary file 1 [file healthcare-13-02034-s001.zip]

Archive with 1 entries (1 files):
- healthcare-3748702-supplementary.pdf
